# Supplementary material for: Making inference from wildlife collision data: inferring predator absence from prey strikes
Source: PeerJ. 2017 Feb 22;5:e3014. doi: 10.7717/peerj.3014 (PMC5324775; doi:10.7717/peerj.3014)
Supplement: Data S1 — Number of runway strikes for red foxes and lagomorphs (European hares & rabbits) recorded in Australian states and territories over the period 2002–2014. Source: Australian Traffic Safety Bureau. [file peerj-05-3014-s001.csv]

State	HareRabbit	FoxDog	Fox
ACT	3	2	3
NSW	34	9	10
NT	0	5	0
QLD	45	8	7
SA	21	8	10
TAS	15	0	0
VIC	25	6	8
WA	9	5	4
